# Supplementary material for: Identification, Detection, and Management of Soft Rot Disease of Ginger in the Eastern Himalayan Region of India
Source: Pathogens. 2025 May 29;14(6):544. doi: 10.3390/pathogens14060544 (PMC12195653; doi:10.3390/pathogens14060544)
Supplement: Supplementary file 1 [file pathogens-14-00544-s001.zip]

Archive with 1 entries (1 files):
- pathogens-3583494-supplementary.pdf
